# Supplementary material for: First cavernicolous trechine beetle discovered in Guilin karst, northeastern Guangxi (Coleoptera, Carabidae, Trechinae)
Source: Zookeys. 2015 Dec 14;(545):119–29. doi: 10.3897/zookeys.545.6111 (PMC4714371; doi:10.3897/zookeys.545.6111)
Supplement: XML Treatment for Pingleotrechus [file zookeys.545.6111-treatment1.xml]

<!DOCTYPE tp:taxon-treatment
  PUBLIC "-//TaxonX//DTD Taxonomic Treatment Publishing DTD v0 20100105//EN" "tax-treatment-NSO.dtd">
<tp:taxon-treatment xmlns:tp="http://www.plazi.org/taxpub"><tp:treatment-meta><kwd-group><label>Taxon classification</label><kwd><named-content content-type="kingdom">Animalia</named-content></kwd><kwd><named-content content-type="order">Coleoptera</named-content></kwd><kwd><named-content content-type="family">Carabidae</named-content></kwd></kwd-group><mixed-citation publication-type="journal"><person-group><name><surname>Sun</surname><given-names>Feifei</given-names></name><name><surname>Tian</surname><given-names>Mingyi</given-names></name></person-group><article-title>First cavernicolous trechine beetle discovered in Guilin karst, northeastern Guangxi (<tp:taxon-name><tp:taxon-name-part taxon-name-part-type="order">Coleoptera</tp:taxon-name-part></tp:taxon-name>, <tp:taxon-name><tp:taxon-name-part taxon-name-part-type="family">Carabidae</tp:taxon-name-part></tp:taxon-name>, <tp:taxon-name><tp:taxon-name-part taxon-name-part-type="subfamily">Trechinae</tp:taxon-name-part></tp:taxon-name>)</article-title><source>Zookeys</source><day>14</day><month>12</month><year>2015</year><volume>2015</volume><issue>545</issue><fpage>119</fpage><lpage>129</lpage><pub-id pub-id-type="doi">10.3897/zookeys.545.6111</pub-id></mixed-citation></tp:treatment-meta><tp:nomenclature><tp:taxon-name>
                        <tp:taxon-name-part taxon-name-part-type="subgenus">Pingleotrechus</tp:taxon-name-part>
                    <object-id xmlns:xlink="http://www.w3.org/1999/xlink" content-type="zoobank" xlink:type="simple">http://zoobank.org/B33BD019-3F0F-4CA7-8767-D0FA758DEC91</object-id></tp:taxon-name><tp:taxon-status xmlns:xlink="http://www.w3.org/1999/xlink" xlink:type="simple">subgen. n.</tp:taxon-status></tp:nomenclature><tp:treatment-sec sec-type="Type species"><title>Type species.</title><p><italic><tp:taxon-name><tp:taxon-name-part taxon-name-part-type="genus">Oodinotrechus</tp:taxon-name-part> <tp:taxon-name-part taxon-name-part-type="species">yinae</tp:taxon-name-part></tp:taxon-name></italic> sp. n. (Cave Chaotianyan, Pingle County)</p></tp:treatment-sec><tp:treatment-sec sec-type="Diagnosis"><title>Diagnosis.</title><p>Similar to the nominate subgenus <italic><tp:taxon-name><tp:taxon-name-part taxon-name-part-type="genus">Oodinotrechus</tp:taxon-name-part></tp:taxon-name></italic> (<italic>s. str.</italic>) Uéno, 1998, but smaller and slenderer; body, in particular head and elytra, longer; head narrower, genae only slightly expanded laterally; pronotal base with sides much in advance of nearly straight medial part, without a gap submedially on each side between pronotum and elytra; scutellum visible from above; elytra slenderer, with two dorsal pores on 3<sup>rd</sup> and 4<sup>th</sup> striae, respectively; umbilical setae 5 and 6 widely separate, distance between them almost triple as that between setae 4 and 5; an additional striole running inside and forming a crescent with apical stria; aedeagus short and stout, without sagittal aileron.</p></tp:treatment-sec><tp:treatment-sec sec-type="Remarks"><title>Remarks.</title><p><italic><tp:taxon-name><tp:taxon-name-part taxon-name-part-type="subgenus">Pingleotrechus</tp:taxon-name-part></tp:taxon-name></italic> subgen. n. is similar to <italic><tp:taxon-name><tp:taxon-name-part taxon-name-part-type="genus">Oodinotrechus</tp:taxon-name-part></tp:taxon-name></italic> (<italic>s. str.</italic>) Uéno, 1998, occurring in Maolan-Mulun karst, in many aspects, <italic>viz.</italic> short and stout body, short legs and antennae, entire frontal furrows, tridentate right mandible, well-defined labial suture, two pairs of supraorbital setigerous pores present on head, campanulate pronotum, ciliate elytral margin, presence of two dorsal pores on elytron, and unmodified protarsi in male. However, <italic><tp:taxon-name><tp:taxon-name-part taxon-name-part-type="subgenus">Pingleotrechus</tp:taxon-name-part></tp:taxon-name></italic> is different from the nominate subgenus in many characters as follows: body smaller and slenderer; head slightly expanded laterally (versus strongly expanded); second dorsal pore situated on 4<sup>th</sup> elytral stria (versus on 5<sup>th</sup> stria); umbilicate setigerous pores of the middle group (pores 5 and 6) widely separated (versus very close to each other); an additional, inner, apical striole, present <!--PageBreak-->(versus absent); male genitalia stouter, without sagittal aileron (versus with a large sagittal aileron).</p></tp:treatment-sec><tp:treatment-sec sec-type="Etymology"><title>Etymology.</title><p>Refers to Pingle County, the locality of the type species.</p></tp:treatment-sec><tp:treatment-sec sec-type="Distribution"><title>Distribution.</title><p>China (northeastern Guangxi) (Fig. <xref ref-type="fig" rid="F1">1</xref>).</p></tp:treatment-sec><tp:treatment-sec><!--Section generated to contain objects referenced in tp:taxon-treatment.--><fig id="F1" position="float" orientation="portrait"><label>Figure 1.</label><caption><p>Distribution of the genus <italic><tp:taxon-name><tp:taxon-name-part taxon-name-part-type="genus">Oodinotrechus</tp:taxon-name-part></tp:taxon-name></italic> Uéno, 1998 ★ <tp:taxon-name><tp:taxon-name-part taxon-name-part-type="genus">Oodinotrechus</tp:taxon-name-part> (<tp:taxon-name-part taxon-name-part-type="subgenus">Oodinotrechus</tp:taxon-name-part>) <tp:taxon-name-part taxon-name-part-type="species">kishimotoi</tp:taxon-name-part></tp:taxon-name> Uéno ● <tp:taxon-name><tp:taxon-name-part taxon-name-part-type="genus">Oodinotrechus</tp:taxon-name-part> (<tp:taxon-name-part taxon-name-part-type="subgenus">Oodinotrechus</tp:taxon-name-part>) <tp:taxon-name-part taxon-name-part-type="species">liyoubangi</tp:taxon-name-part></tp:taxon-name> Tian, 2014 ■ <tp:taxon-name><tp:taxon-name-part taxon-name-part-type="genus">Oodinotrechus</tp:taxon-name-part> (<tp:taxon-name-part taxon-name-part-type="subgenus">Pingleotrechus</tp:taxon-name-part>) <tp:taxon-name-part taxon-name-part-type="species">yinae</tp:taxon-name-part></tp:taxon-name> subgen. n., sp. n. <bold>a</bold> map of China, showing the location of Guangxi Zhuang Autonomous Region.</p></caption><graphic xmlns:xlink="http://www.w3.org/1999/xlink" xlink:href="zookeys-545-119-g001.jpg" position="float" orientation="portrait" xlink:type="simple" id="oo_69598.jpg"/></fig></tp:treatment-sec></tp:taxon-treatment>
