# Supplementary material for: First cavernicolous trechine beetle discovered in Guilin karst, northeastern Guangxi (Coleoptera, Carabidae, Trechinae)
Source: Zookeys. 2015 Dec 14;(545):119–29. doi: 10.3897/zookeys.545.6111 (PMC4714371; doi:10.3897/zookeys.545.6111)
Supplement: XML Treatment for Oodinotrechus (Pingleotrechus) yinae [file zookeys.545.6111-treatment2.xml]

<!DOCTYPE tp:taxon-treatment
  PUBLIC "-//TaxonX//DTD Taxonomic Treatment Publishing DTD v0 20100105//EN" "tax-treatment-NSO.dtd">
<tp:taxon-treatment xmlns:tp="http://www.plazi.org/taxpub"><tp:treatment-meta><kwd-group><label>Taxon classification</label><kwd><named-content content-type="kingdom">Animalia</named-content></kwd><kwd><named-content content-type="order">Coleoptera</named-content></kwd><kwd><named-content content-type="family">Carabidae</named-content></kwd></kwd-group><mixed-citation publication-type="journal"><person-group><name><surname>Sun</surname><given-names>Feifei</given-names></name><name><surname>Tian</surname><given-names>Mingyi</given-names></name></person-group><article-title>First cavernicolous trechine beetle discovered in Guilin karst, northeastern Guangxi (<tp:taxon-name><tp:taxon-name-part taxon-name-part-type="order">Coleoptera</tp:taxon-name-part></tp:taxon-name>, <tp:taxon-name><tp:taxon-name-part taxon-name-part-type="family">Carabidae</tp:taxon-name-part></tp:taxon-name>, <tp:taxon-name><tp:taxon-name-part taxon-name-part-type="subfamily">Trechinae</tp:taxon-name-part></tp:taxon-name>)</article-title><source>Zookeys</source><day>14</day><month>12</month><year>2015</year><volume>2015</volume><issue>545</issue><fpage>119</fpage><lpage>129</lpage><pub-id pub-id-type="doi">10.3897/zookeys.545.6111</pub-id></mixed-citation></tp:treatment-meta><tp:nomenclature><tp:taxon-name>
                        <tp:taxon-name-part taxon-name-part-type="genus">Oodinotrechus</tp:taxon-name-part>
                        (<tp:taxon-name-part taxon-name-part-type="subgenus">Pingleotrechus</tp:taxon-name-part>)
                        <tp:taxon-name-part taxon-name-part-type="species">yinae</tp:taxon-name-part>
                    <object-id xmlns:xlink="http://www.w3.org/1999/xlink" content-type="zoobank" xlink:type="simple">http://zoobank.org/0094B29C-B668-495F-9325-952D4E85B0F2</object-id></tp:taxon-name><tp:taxon-status xmlns:xlink="http://www.w3.org/1999/xlink" xlink:type="simple">sp. n.</tp:taxon-status><xref ref-type="fig" rid="F1">Figs 1</xref><xref ref-type="fig" rid="F2">, 2</xref><xref ref-type="fig" rid="F3">, 3</xref><xref ref-type="fig" rid="F4">, 5–6</xref></tp:nomenclature><tp:treatment-sec sec-type="Diagnosis"><title>Diagnosis.</title><p>A small, short and stout beetle, anophthalmic and depigmented, with short appendages, fore body distinctly shorter than elytra, head short and narrow, with two pairs of supraorbital setae, mentum and submentum separated by clear labial suture, pronotum broad and campanulate, both lateromarginal setae present, elytra serrate and ciliate, shoulders distinct, 5<sup>th</sup> and 6<sup>th </sup>pores of the marginal umblicate series widely separated, a crescent-form structure present on apical part of each elytron.</p></tp:treatment-sec><tp:treatment-sec sec-type="Description"><title>Description.</title><p>Length: 4.0–4.8 mm; width: 1.3–1.7 mm. Habitus as in Fig. <xref ref-type="fig" rid="F2">2</xref>.</p><fig id="F2" position="float" orientation="portrait"><label>Figure 2.</label><caption><p><tp:taxon-name><tp:taxon-name-part taxon-name-part-type="genus">Oodinotrechus</tp:taxon-name-part> (<tp:taxon-name-part taxon-name-part-type="subgenus">Pingleotrechus</tp:taxon-name-part>) <tp:taxon-name-part taxon-name-part-type="species">yinae</tp:taxon-name-part></tp:taxon-name> subgen. n., sp. n. Habitus, holotype, male (chaetotaxy indicated by small white round points on left part of the body) (photos Xinhui Wang).</p></caption><graphic xmlns:xlink="http://www.w3.org/1999/xlink" xlink:href="zookeys-545-119-g002.jpg" position="float" orientation="portrait" xlink:type="simple" id="oo_69599.jpg"/></fig><p>Depigmented; yellowish to reddish dark brown, very shiny, palps and tarsi light yellow.</p><p>Genae with several sparse and short setae, frons and vertex glabrous; a pair of suborbital setae present between mentum and prosternum; disc of pronotum with four erect setae each side of median line; propleura and mesosternum glabrous, pro- and metasterna with a few setae medially; elytra, prosternum and abdominal ventrites sparsely pubescent, entire legs pubescent. Microsculpture formed by faintly engraved transverse meshes on head and elytra, moderately transverse on pronotum.</p><p>Head anophthalmic, subquadrate, distinctly longer than wide, <abbrev xmlns:xlink="http://www.w3.org/1999/xlink" xlink:title="length of head including mandibles, from apex of right mandible to occipital suture" xlink:type="simple">HLm</abbrev>/<abbrev xmlns:xlink="http://www.w3.org/1999/xlink" xlink:title="maximum width of head" xlink:type="simple">HW</abbrev>=1.74–1.79, <abbrev xmlns:xlink="http://www.w3.org/1999/xlink" xlink:title="length of head excluding mandibles, from front of labrum to occipital suture" xlink:type="simple">HLl</abbrev>/<abbrev xmlns:xlink="http://www.w3.org/1999/xlink" xlink:title="maximum width of head" xlink:type="simple">HW</abbrev>=1.22–1.29; frons depressed and almost flat, vertex slightly convex, frontal furrows long and deep. Genae slightly expanded laterally, distance between anterior and posterior supraorbital pores almost as great as minimum distance between frontal furrows. Mentum bisetose, with medial tooth simple and blunt. Submentum with a row of 6 setae. Palps slender, 3<sup>rd</sup> maxillary palpomere as long as 4<sup>th</sup> while 2<sup>nd</sup> labial palpomere longer than 3<sup>rd</sup>. Antennae short and subfiliform, extended to about basal 1/3 of elytra and pubescent from 2<sup>nd</sup> antennomere; 1<sup>st</sup> antennomere with several additional setae near apex, slightly longer than 2<sup>nd</sup>, 3<sup>rd</sup> longest; antennomeres 4–10 decreasing gradually in length, 11<sup>th</sup> as long as 4<sup>th</sup>.</p><p>Pronotum transversely campanulate, <abbrev xmlns:xlink="http://www.w3.org/1999/xlink" xlink:title="maximum width of pronotum" xlink:type="simple">PW</abbrev>/<abbrev xmlns:xlink="http://www.w3.org/1999/xlink" xlink:title="length of pronotum, along the median line" xlink:type="simple">PL</abbrev>=1.40–1.47, as long as head, widest just before hind angles, which are widely obtuse and not denticulate; sides gently and gradually converging apicad in a smooth arc; fore angles are rounded off; anterior margin nearly straight. Base nearly straight, markedly wider than apex, PWb/PWf=1.67–1.71, with sides in advance of median part and oblique towards hind angles; lateral margins widely expanded and reflexed; anterolateral seta a third from apex, posterolateral seta just in front of hind angle. Disc moderately convex. Median <!--PageBreak-->line fine and deep. Both frontal and basal transverse impressions well-marked, basal foveae indistinct.</p><p>Scutellum large, visible from above. Elytra longer than forebody, <abbrev xmlns:xlink="http://www.w3.org/1999/xlink" xlink:title="length of elytra, from base of scutellum to elytral apex" xlink:type="simple">EL</abbrev>/(<abbrev xmlns:xlink="http://www.w3.org/1999/xlink" xlink:title="length of head including mandibles, from apex of right mandible to occipital suture" xlink:type="simple">HLm</abbrev>+<abbrev xmlns:xlink="http://www.w3.org/1999/xlink" xlink:title="length of pronotum, along the median line" xlink:type="simple">PL</abbrev>)=1.32–1.39, longer than wide, <abbrev xmlns:xlink="http://www.w3.org/1999/xlink" xlink:title="length of elytra, from base of scutellum to elytral apex" xlink:type="simple">EL</abbrev>/<abbrev xmlns:xlink="http://www.w3.org/1999/xlink" xlink:title="maximum width of combined elytra" xlink:type="simple">EW</abbrev>=1.54–1.79, with unbordered base, rounded shoulders and narrowed apex; widest about 1/3 from base; lateral margin serrate and ciliate throughout. Disc moderately convex, distinctly depressed at base and along suture. Parascutellar striole absent. 1<sup>st</sup> stria distinct, 2<sup>nd</sup> and 3<sup>rd</sup> faint but traceable; apical striole long and well-marked. Intervals flat, 2<sup>nd</sup> wider than any other. Basal setigerous pore present, anterior dorsal pore on 3<sup>rd</sup> stria about 1/6 from base, second pore on 4<sup>th</sup> stria a little behind middle; preapical pore distinct, inserted at anterior end of apical striole about 1/4 from apex, where 3<sup>rd</sup> and 4<sup>th</sup> striae anastomosed. Umbilicate setigerous pores subdivided into subhumeral group (setae 1–4, closely spaced), middle group (setae 5 and 6, widely separated) and preapical group; seta 5 much closer to 4<sup>th</sup> than to 6<sup>th</sup>, 6<sup>th</sup> closer to 7<sup>th</sup> than to 5<sup>th</sup>; distance between 5<sup>th</sup> and 6<sup>th</sup> about three times greater than between 5<sup>th</sup> and 4<sup>th</sup>, preapical pore equidistant from suture and from apex of elytra. Apical stria (Fig. <xref ref-type="fig" rid="F3">3a</xref>) and an additional, inner, striole (Fig. <xref ref-type="fig" rid="F3">3b</xref>) rising from preapical pore and forming a crescent combined; this additional striole gently curved inwards behind and not quite reaching stria 1.</p><fig id="F3" position="float" orientation="portrait"><label>Figures 3–4.</label><caption><p><italic><tp:taxon-name><tp:taxon-name-part taxon-name-part-type="genus">Oodinotrechus</tp:taxon-name-part></tp:taxon-name></italic> species, apical part of elytra <bold>3</bold> <tp:taxon-name><tp:taxon-name-part taxon-name-part-type="genus">Oodinotrechus</tp:taxon-name-part> (<tp:taxon-name-part taxon-name-part-type="subgenus">Pingleotrechus</tp:taxon-name-part>) <tp:taxon-name-part taxon-name-part-type="species">yinae</tp:taxon-name-part></tp:taxon-name> subgen. n., sp. n. <bold>4</bold> <tp:taxon-name><tp:taxon-name-part taxon-name-part-type="genus">Oodinotrechus</tp:taxon-name-part> (<tp:taxon-name-part taxon-name-part-type="subgenus">Oodinotrechus</tp:taxon-name-part>) <tp:taxon-name-part taxon-name-part-type="species">liyoubangi</tp:taxon-name-part></tp:taxon-name> <bold>a</bold> apical stria <bold>b</bold> additional striola.</p></caption><graphic xmlns:xlink="http://www.w3.org/1999/xlink" xlink:href="zookeys-545-119-g003.jpg" position="float" orientation="portrait" xlink:type="simple" id="oo_69600.jpg"/></fig><!--PageBreak--><!--PageBreak--><p>Protibia straight, without longitudinal external sulcus. Protarsomeres 2–4 nearly moniliform. 1<sup>st</sup> tarsomere slightly shorter than or as long as, or longer than 2–4<sup>th</sup> combined in protarsi, mesotarsi, and metatarsi, respectively.</p><p>Male genitalia (Figs <xref ref-type="fig" rid="F4">5–6</xref>): Aedeagus moderately sclerotized; median lobe small, short and stout, moderately arcuated in lateral view; ventral margin deeply concave in median portion, then gently and almost straight towards apex, which is rather broad, not tube-like. Basal portion very large, with a large basal orifice, sagittal aileron absent. <!--PageBreak-->Dorsal orifice wide and long. Inner sac armed with an indistinct copulatory piece, about 1/3 as long as aedeagus. Apical lamella in dorsal view rather long and thin, not parallel-sided, gently narrowed towards apex which is rounded at tip. Parameres short and narrow, right slightly longer than left, both are broadly rounded at apex and bearing three and four long setae, respectively.</p><fig id="F4" position="float" orientation="portrait"><label>Figures 5–6.</label><caption><p><tp:taxon-name><tp:taxon-name-part taxon-name-part-type="genus">Oodinotrechus</tp:taxon-name-part> (<tp:taxon-name-part taxon-name-part-type="subgenus">Pingleotrechus</tp:taxon-name-part>) <tp:taxon-name-part taxon-name-part-type="species">yinae</tp:taxon-name-part></tp:taxon-name> subgen. n., sp. n., aedeagus <bold>5</bold> median lobe and parameres, lateral view <bold>6</bold> apical lobe of median lobe, dorsal view (photos Xinhui Wang).</p></caption><graphic xmlns:xlink="http://www.w3.org/1999/xlink" xlink:href="zookeys-545-119-g004.jpg" position="float" orientation="portrait" xlink:type="simple" id="oo_69601.jpg"/></fig></tp:treatment-sec><tp:treatment-sec sec-type="Etymology"><title>Etymology.</title><p>This new species is named in honor of Ms. Haomin Yin, an active member in our cave biological study team.</p></tp:treatment-sec><tp:treatment-sec sec-type="Distribution"><title>Distribution.</title><p>Northeastern Guangxi (Fig. <xref ref-type="fig" rid="F1">1</xref>). Known only from cave Chaotianyan, the type locality. The cave Chaotianyan is located in Letang village (Fig. <xref ref-type="fig" rid="F5">7</xref>), Ertang, Pingle County, at the southern part of Guilin karst. It opens in a subway of a hill, at about 60 m above foot, with a big entrance (Fig. <xref ref-type="fig" rid="F5">8</xref>). There is a large hall after the entrance, decorated by different deposits (Figs <xref ref-type="fig" rid="F5">9–11</xref>). It is a long cave according to the villagers, but detailed information is still not available. The beetles were collected in a dark and wet area under stone, not far from the entrance.</p><fig id="F5" position="float" orientation="portrait"><label>Figures 7–11.</label><caption><p>The type locality of the cave Chaotianyan and its surroundings <bold>7</bold> Fongchong landscape in Letang area <bold>8</bold> cave opening <bold>9–11</bold> a hall and deposits inside the cave (photos Mingyi Tian).</p></caption><graphic xmlns:xlink="http://www.w3.org/1999/xlink" xlink:href="zookeys-545-119-g005.jpg" position="float" orientation="portrait" xlink:type="simple" id="oo_69602.jpg"/></fig><p>It is an interesting discovery to find an <italic><tp:taxon-name><tp:taxon-name-part taxon-name-part-type="genus">Oodinotrechus</tp:taxon-name-part></tp:taxon-name></italic> species in Guilin karst, northeastern Guangxi, because cave Chaotianyan, the type locality of <italic><tp:taxon-name><tp:taxon-name-part taxon-name-part-type="genus">Oodinotrechus</tp:taxon-name-part> <tp:taxon-name-part taxon-name-part-type="species">yinae</tp:taxon-name-part></tp:taxon-name></italic> sp. n. is approximately 300 km away from the Maolan-Mulun karsts in the bordering areas between southernmost Guizhou and northernmost Guangxi where other two species of <italic><tp:taxon-name><tp:taxon-name-part taxon-name-part-type="genus">Oodinotrechus</tp:taxon-name-part></tp:taxon-name></italic> are found. However, in the Letang area there is a Fengchong landscape (Fig. <xref ref-type="fig" rid="F5">7</xref>), rather than Fenglin landscape which is dominant in other parts of the Guilin karst (<xref ref-type="bibr" rid="B9">Zhu 1988</xref>).</p></tp:treatment-sec><tp:treatment-sec sec-type="material"><title>Materials examined.</title><p>Holotype: male, Guangxi: Guilin: Pingle: Ertang: Letang: cave Chaotianyan, <named-content xmlns:xlink="http://www.w3.org/1999/xlink" content-type="dwc:verbatimCoordinates" xlink:type="simple">110°45’501"E / 24°37’075"N</named-content>, 5-XII-2011, Mingyi Tian, Weixin Liu &amp; Haomin Yin leg, in <abbrev xmlns:xlink="http://www.w3.org/1999/xlink" content-type="institution" xlink:title="South China Agricultural University, Guangzhou" xlink:type="simple">SCAU</abbrev>. Paratypes: 3 males and 4 females, same data as holotype; 6 males and 4 females, same cave, 29-IV-2013, Mingyi Tian, Weixin Liu, Haomin Yin &amp; Feifei Sun leg. All are deposited in <abbrev xmlns:xlink="http://www.w3.org/1999/xlink" content-type="institution" xlink:title="South China Agricultural University, Guangzhou" xlink:type="simple">SCAU</abbrev>, except one male paratype in each of <abbrev xmlns:xlink="http://www.w3.org/1999/xlink" content-type="institution" xlink:title="National Museum of Zoology, Institute of Zoology, Chinese Academy of Sciences, Beijing" xlink:type="simple">IOZ</abbrev>, <named-content xmlns:xlink="http://www.w3.org/1999/xlink" content-type="dwc:institutional_code" xlink:type="simple">MNHN</named-content> and <abbrev xmlns:xlink="http://www.w3.org/1999/xlink" content-type="institution" xlink:title="Biological Museum of Zhongshan University, Guangzhou" xlink:type="simple">ZUBM</abbrev>, respectively.</p><!--PageBreak--><!--PageBreak--></tp:treatment-sec><tp:treatment-sec><!--Section generated to contain objects referenced in tp:taxon-treatment.--><fig id="F1" position="float" orientation="portrait"><label>Figure 1.</label><caption><p>Distribution of the genus <italic><tp:taxon-name><tp:taxon-name-part taxon-name-part-type="genus">Oodinotrechus</tp:taxon-name-part></tp:taxon-name></italic> Uéno, 1998 ★ <tp:taxon-name><tp:taxon-name-part taxon-name-part-type="genus">Oodinotrechus</tp:taxon-name-part> (<tp:taxon-name-part taxon-name-part-type="subgenus">Oodinotrechus</tp:taxon-name-part>) <tp:taxon-name-part taxon-name-part-type="species">kishimotoi</tp:taxon-name-part></tp:taxon-name> Uéno ● <tp:taxon-name><tp:taxon-name-part taxon-name-part-type="genus">Oodinotrechus</tp:taxon-name-part> (<tp:taxon-name-part taxon-name-part-type="subgenus">Oodinotrechus</tp:taxon-name-part>) <tp:taxon-name-part taxon-name-part-type="species">liyoubangi</tp:taxon-name-part></tp:taxon-name> Tian, 2014 ■ <tp:taxon-name><tp:taxon-name-part taxon-name-part-type="genus">Oodinotrechus</tp:taxon-name-part> (<tp:taxon-name-part taxon-name-part-type="subgenus">Pingleotrechus</tp:taxon-name-part>) <tp:taxon-name-part taxon-name-part-type="species">yinae</tp:taxon-name-part></tp:taxon-name> subgen. n., sp. n. <bold>a</bold> map of China, showing the location of Guangxi Zhuang Autonomous Region.</p></caption><graphic xmlns:xlink="http://www.w3.org/1999/xlink" xlink:href="zookeys-545-119-g001.jpg" position="float" orientation="portrait" xlink:type="simple" id="oo_69598.jpg"/></fig></tp:treatment-sec><ref-list><ref id="B9"><mixed-citation xmlns:xlink="http://www.w3.org/1999/xlink" xlink:type="simple"><person-group><name name-style="western"><surname>Zhu</surname><given-names>XW</given-names></name></person-group> (<year>1988</year>) <source>Guilin Karst.</source> <publisher-name>Scientific &amp; Technical Publishers</publisher-name>, <publisher-loc>Shanghai</publisher-loc>, <size units="page">188 pp</size>.</mixed-citation></ref></ref-list></tp:taxon-treatment>
